# Supplementary material for: MiR5651, miR170-3p, and miR171a-3p Regulate Cadmium Tolerance by Targeting MSH2 in Arabidopsis thaliana
Source: Plants (Basel). 2025 Jul 2;14(13):2028. doi: 10.3390/plants14132028 (PMC12251767; doi:10.3390/plants14132028)
Supplement: Supplementary file 1 [file plants-14-02028-s001.zip]

Archive with 1 entries (1 files):
- plants-3643679-supplementary.xlsx
