# Supplementary material for: MiR5651, miR170-3p, and miR171a-3p Regulate Cadmium Tolerance by Targeting MSH2 in Arabidopsis thaliana
Source: Plants (Basel). 2025 Jul 2;14(13):2028. doi: 10.3390/plants14132028 (PMC12251767; doi:10.3390/plants14132028)
Supplement: Supplementary file 1 [file plants-14-02028-s001.zip › plants-3643679-supplementary.xlsx]

## Sheet: Sheet1
Table S1. Primers used in genetic transformation, dual luciferase assay, qRT-PCR analysis.
Application	Name	Forward primer ( 5'-3')	Reverse primer ( 5'-3')
Overexpression plant lines of Arabidopsis	pri- ath-miR5651	CTCGAGTCAAGAAATCTATGTATCCA	CTGCAGTGAGAAAGTGAAAGAGAG
	pri- ath-miR170-3p	CTCGAGTTGAGAGTAGCAGAGTTAT	GAATTCTCTTGGCAACAGACAATA
	pri- ath-miR171a-3p	CTCGAGTTAATTCTTCCTCTCCTT	GAATTCTTATGACATCAGCCTATA
Dual luciferase assay	athMSH2-3'UTR-5651-test	CTAGGATAACTATGGGAACTTCACAA	CCGGTTTGTGAAGTTCCCATAGTTAT
	athMSH2-3'UTR-170-3p-test	CTAGGCTTACTGCCTTGGCTCAAGCA	CCGGTTGCTTGAGCCAAGGCAGTAAG
	athMSH2-3'UTR-171a-3p-test	CTAGGCTTACTGCCTTGGCTCAAGCA	CCGGTTGCTTGAGCCAAGGCAGTAAG
	athMSH2-3'UTR-5651-positive	CTAGGGTTACTATTTGAACCGCACAA	CCGGTTTGTGCGGTTCAAATAGTAAC
	athMSH2-3'UTR-170-3p-positive	CTAGGGATATTGACACGGCTCAATCA	CCGGTTGATTGAGCCGTGTCAATATC
	athMSH2-3'UTR-171a-3p-positive	CTAGGGATATTGGCGCGGCTCAATCA	CCGGTTGATTGAGCCGCGCCAATATC
	athMSH2-3'UTR-negative	CTAGGACAACTTCAGGGTCAGCTAGT	CCGGTACTAGCTGACCCTGAAGTTGT
miRNA qRT-PCR analysis	AtU6	CGATAAAATTGGAACGATACAGA	ATTTGGACCATTTCTCGATTTGT
	ath-miR5651	CGCGTTGTGCGGTTCAAAT
	ath-miR170-3P	CGCGTGATTGAGCCGTGTC
	ath-miR171a-3p	GTGATTGAGCCGCGCC
qRT-PCR analysis	AtUBQ10	CTCAGGCTCCGTGGTGGTATG	GTGATAGTTTTCCCAGTCAACGTC
	AtMLH1	GTAGTAAGGTCTTCTGTAAGGCA	TGCCATTCCAACATATGTGC
	AtMSH2	TCTGACTAGGCGAGTTCTT	CACCTCTCCAGGGAATCA
	AtMSH6	ATTAGTTAGAAAGGGCTATCGGG	AACAACTGCACATACTTCGC
	AtBRCA1	GTAACCATGTATTTTGCAATGCGTG	GTGACGGATTATTCTGGCTAACG
	AtRAD51	CGAGGAAGGATCTCTTGCAG	CTAGAACTTTATCGAGCTCCCGTG
	AtKU70	CGAGCTTCGTGAAACCAGAGATG	GTCATATTTTCCATCATCTGCGTCAC
	AtMRE11	GTGATACACTTCGAGTACTTGTTGC	CTGACTACTTGAAACTGCACTGG
	AtATM	CATGGGGTGATACAACAA	TCCTTCAGTTAGTGCATCC
	AtATR	GCTTTGAATTTGCTACTCT	AAGGAAACGTCCAATGGTAG
	AtSOG1	TCTCTTGGGATCACAGGACAG	CAAGGTCTTAAGCTCGTGGTAC
	AtWEE1	TGGTGCTGGACATTTCAGTCGG	CAAGAGCTTGCACTTCCATCATAG
	AtCYCD4;1	GATGAGGGCATGATTGTTGACG	CCAAACTGGTGTACTTCACAAGC
	AtCDKA;1	CCTGTCAGGACATTTACTCATGAG	GCTTTTGGCTGATCATCTCAGC
	AtCYCB1;1	CTCAAAATCCCACGCTTCTTGTGG	CACGTCTACTACCTTTGGTTTCCC
	AtCYCB1;2	GACAGATTCTGGTGATGGAGAAG	CCATTCTCTGCCTTCGAGTACTTC
	AtMAD2	GAAGTTGCAGAGAGTAGTGTTAGTG	CTCTTCTTCATCCCACTCGTCGTTC
